# Supplementary material for: Adaptation to glucose starvation is associated with molecular reorganization of the circadian clock in Neurospora crassa
Source: eLife. 2023 Jan 10;12:e79765. doi: 10.7554/eLife.79765 (PMC9831608; doi:10.7554/eLife.79765)
Supplement: Figure 1—source data 1. — (a) Western blots were used to detect expression of FRQ in the indicated samples for Figure 1B. (b) Figure with the area highlighted was used to develop the Figure 1B for FRQ. (c) Western blots were used to detect expression of WC-1 in the indicated samples for Figure 1B. (d) Figure with the area highlighted was used to develop the Figure 1B for WC-1. (e) Western blots were used to detect expression of WC-2 in the indicated samples for Figure 1B. (f) Figure with the area highlighted was used to develop the Figure 1B for WC-2. (g) Western blots were used to detect expression of RGB1 in the indicated samples for Figure 1B. (h) Figure with the area highlighted was used to develop the Figure 1B for RGB1. (i) Ponceau S staining was used to detect loading control of the indicated samples for Figure 1B. (j) Figure with the area highlighted was used for LC of Figure 1B . [file elife-79765-fig1-data1.zip]

Archive with 21 entries (20 files):
- 79765Figure1B/
- 79765Figure1B/Figure_1-source_data_1j.jpg
- __MACOSX/79765Figure1B/._Figure_1-source_data_1j.jpg
- 79765Figure1B/Figure_1-source_data_1h.jpg
- __MACOSX/79765Figure1B/._Figure_1-source_data_1h.jpg
- 79765Figure1B/Figure_1-source_data_1i.jpg
- __MACOSX/79765Figure1B/._Figure_1-source_data_1i.jpg
- 79765Figure1B/Figure_1-source_data_1d.jpg
- __MACOSX/79765Figure1B/._Figure_1-source_data_1d.jpg
- 79765Figure1B/Figure_1-source_data_1e.jpg
- __MACOSX/79765Figure1B/._Figure_1-source_data_1e.jpg
- 79765Figure1B/Figure_1-source_data_1g.jpg
- __MACOSX/79765Figure1B/._Figure_1-source_data_1g.jpg
- 79765Figure1B/Figure_1-source_data_1f.jpg
- __MACOSX/79765Figure1B/._Figure_1-source_data_1f.jpg
- 79765Figure1B/Figure_1-source_data_1b.jpg
- __MACOSX/79765Figure1B/._Figure_1-source_data_1b.jpg
- 79765Figure1B/Figure_1-source_data_1c.jpg
- __MACOSX/79765Figure1B/._Figure_1-source_data_1c.jpg
- 79765Figure1B/Figure_1-source_data_1a.jpg
- __MACOSX/79765Figure1B/._Figure_1-source_data_1a.jpg
