# Supplementary material for: Adaptation to glucose starvation is associated with molecular reorganization of the circadian clock in Neurospora crassa
Source: eLife. 2023 Jan 10;12:e79765. doi: 10.7554/eLife.79765 (PMC9831608; doi:10.7554/eLife.79765)
Supplement: Figure 1—source data 2. — (a) Western blots were used to detect expression of FRQ in the indicated samples grown in 0.01% glucose containing medium for Figure 1E. (b) Figure with the area highlighted was used to develop the Figure 1E for FRQ in 0.01% glucose. (c) Western blots were used to detect expression of FRQ in the indicated samples grown in 2% glucose containing medium for Figure 1E. (d) Figure with the area highlighted was used to develop the Figure 1E for FRQ in 2% glucose. (e) Ponceau S staining was used to detect loading control of the indicated samples for Figure 1E (0.01% glucose). (f) Figure with the area highlighted was used to develop the Figure 1E for LC (0.01% glucose). (g) Ponceau S staining was used to detect loading control of the indicated samples for Figure 1E (2% glucose). (h) Figure with the area highlighted was used to detect loading control of the indicated samples for Figure 1E (2% glucose). [file elife-79765-fig1-data2.zip]

Archive with 17 entries (16 files):
- 79765Figure1E/
- 79765Figure1E/Figure_1-source_data_2a.JPG
- __MACOSX/79765Figure1E/._Figure_1-source_data_2a.JPG
- 79765Figure1E/Figure_1-source_data_2b.JPG
- __MACOSX/79765Figure1E/._Figure_1-source_data_2b.JPG
- 79765Figure1E/Figure_1-source_data_2c.jpg
- __MACOSX/79765Figure1E/._Figure_1-source_data_2c.jpg
- 79765Figure1E/Figure_1-source_data_2g.jpg
- __MACOSX/79765Figure1E/._Figure_1-source_data_2g.jpg
- 79765Figure1E/Figure_1-source_data_2f.jpg
- __MACOSX/79765Figure1E/._Figure_1-source_data_2f.jpg
- 79765Figure1E/Figure_1-source_data_2d.jpg
- __MACOSX/79765Figure1E/._Figure_1-source_data_2d.jpg
- 79765Figure1E/Figure_1-source_data_2e.jpg
- __MACOSX/79765Figure1E/._Figure_1-source_data_2e.jpg
- 79765Figure1E/Figure_1-source_data_2h.jpg
- __MACOSX/79765Figure1E/._Figure_1-source_data_2h.jpg
