# Supplementary material for: Adaptation to glucose starvation is associated with molecular reorganization of the circadian clock in Neurospora crassa
Source: eLife. 2023 Jan 10;12:e79765. doi: 10.7554/eLife.79765 (PMC9831608; doi:10.7554/eLife.79765)
Supplement: Figure 1—source data 3. — (a) Western blots were used to detect expression of FRQ in the indicated samples for Figure 1F. (b) Figure with the area highlighted was used to develop the Figure 1F for FRQ. (c) Western blots were used to detect expression of WC-1 in the indicated samples for Figure 1F. (d) Figure with the area highlighted was used to develop the Figure 1F for WC-1. (e) Western blots were used to detect expression of WC-2 in the indicated samples for Figure 1F. (f) Figure with the area highlighted was used to develop the Figure 1F for WC-2. (g) Ponceau S staining was used to detect loading control of the indicated samples for Figure 1F. (h) Figure with the area highlighted was used as LC for Figure 1F. [file elife-79765-fig1-data3.zip]

Archive with 17 entries (16 files):
- 79765Figure1F/
- 79765Figure1F/Figure_1-source_data_3e.jpg
- __MACOSX/79765Figure1F/._Figure_1-source_data_3e.jpg
- 79765Figure1F/Figure_1-source_data_3d.jpg
- __MACOSX/79765Figure1F/._Figure_1-source_data_3d.jpg
- 79765Figure1F/Figure_1-source_data_3f.jpg
- __MACOSX/79765Figure1F/._Figure_1-source_data_3f.jpg
- 79765Figure1F/Figure_1-source_data_3g.jpg
- __MACOSX/79765Figure1F/._Figure_1-source_data_3g.jpg
- 79765Figure1F/Figure_1-source_data_3c.jpg
- __MACOSX/79765Figure1F/._Figure_1-source_data_3c.jpg
- 79765Figure1F/Figure_1-source_data_3b.jpg
- __MACOSX/79765Figure1F/._Figure_1-source_data_3b.jpg
- 79765Figure1F/Figure_1-source_data_3a.jpg
- __MACOSX/79765Figure1F/._Figure_1-source_data_3a.jpg
- 79765Figure1F/Figure_1-source_data_3h.jpg
- __MACOSX/79765Figure1F/._Figure_1-source_data_3h.jpg
