# Supplementary material for: Adaptation to glucose starvation is associated with molecular reorganization of the circadian clock in Neurospora crassa
Source: eLife. 2023 Jan 10;12:e79765. doi: 10.7554/eLife.79765 (PMC9831608; doi:10.7554/eLife.79765)
Supplement: Figure 1—figure supplement 1—source data 1. — (a) Western blots were used to detect expression of WC-1 in the indicated samples for Figure 1—figure supplement 1B (s: short exposure). (b) Figure with the area highlighted was used to develop the Figure 1—figure supplement 1B for WC-1 (s: short exposure). (c) Western blots were used to detect expression of WC-1 in the indicated samples for Figure 1—figure supplement 1B (l: long exposure). (d) Figure with the area highlighted was used to develop the Figure 1—figure supplement 1B for WC-1 (l: long exposure). (e) Western blots were used to detect expression of WC-2 in the indicated samples for Figure 1—figure supplement 1B (s: short exposure). (f) Figure with the area highlighted was used to develop the Figure 1—figure supplement 1B for WC-2 (s: short exposure). (g) Western blots were used to detect expression of WC-2 in the indicated samples for Figure 1—figure supplement 1B (l: long exposure). (h) Figure with the area highlighted was used to develop the Figure 1—figure supplement 1B for WC-2 (l: long exposure). (i) Ponceau S staining was used to detect loading control of the indicated samples for Figure 1—figure supplement 1B. (j) Figure with the area highlighted was used as LC of Figure 1—figure supplement 1B. [file elife-79765-fig1-figsupp1-data1.zip]

Archive with 21 entries (20 files):
- 79765Figure1-S1B/
- 79765Figure1-S1B/Figure_1-Figure_supplement_1-source_data_1a.jpg
- __MACOSX/79765Figure1-S1B/._Figure_1-Figure_supplement_1-source_data_1a.jpg
- 79765Figure1-S1B/Figure_1-Figure_supplement_1-source_data_1c.JPG
- __MACOSX/79765Figure1-S1B/._Figure_1-Figure_supplement_1-source_data_1c.JPG
- 79765Figure1-S1B/Figure_1-Figure_supplement_1-source_data_1b.jpg
- __MACOSX/79765Figure1-S1B/._Figure_1-Figure_supplement_1-source_data_1b.jpg
- 79765Figure1-S1B/Figure_1-Figure_supplement_1-source_data_1f.jpg
- __MACOSX/79765Figure1-S1B/._Figure_1-Figure_supplement_1-source_data_1f.jpg
- 79765Figure1-S1B/Figure_1-Figure_supplement_1-source_data_1g.JPG
- __MACOSX/79765Figure1-S1B/._Figure_1-Figure_supplement_1-source_data_1g.JPG
- 79765Figure1-S1B/Figure_1-Figure_supplement_1-source_data_1e.jpg
- __MACOSX/79765Figure1-S1B/._Figure_1-Figure_supplement_1-source_data_1e.jpg
- 79765Figure1-S1B/Figure_1-Figure_supplement_1-source_data_1d.JPG
- __MACOSX/79765Figure1-S1B/._Figure_1-Figure_supplement_1-source_data_1d.JPG
- 79765Figure1-S1B/Figure_1-Figure_supplement_1-source_data_1i.jpg
- __MACOSX/79765Figure1-S1B/._Figure_1-Figure_supplement_1-source_data_1i.jpg
- 79765Figure1-S1B/Figure_1-Figure_supplement_1-source_data_1h.jpg
- __MACOSX/79765Figure1-S1B/._Figure_1-Figure_supplement_1-source_data_1h.jpg
- 79765Figure1-S1B/Figure_1-Figure_supplement_1-source_data_1j.jpg
- __MACOSX/79765Figure1-S1B/._Figure_1-Figure_supplement_1-source_data_1j.jpg
