# Supplementary material for: Adaptation to glucose starvation is associated with molecular reorganization of the circadian clock in Neurospora crassa
Source: eLife. 2023 Jan 10;12:e79765. doi: 10.7554/eLife.79765 (PMC9831608; doi:10.7554/eLife.79765)
Supplement: Figure 3—source data 1. — (a) Western blots were used to detect expression of WC-1 in the indicated samples for Figure 3B (s: short exposure). (b) Figure with the area highlighted was used to develop the Figure 3B for WC-1 (s: short exposure). (c) Western blots were used to detect expression of WC-1 in the indicated samples for Figure 3B (l: long exposure). (d) Figure with the area highlighted was used to develop the Figure 3B for WC-1 (l: long exposure). (e) Western blots were used to detect expression of WC-2 in the indicated samples for Figure 3B (s: short exposure). (f) Figure with the area highlighted was used to develop the Figure 3B for WC-2 (s: short exposure). (g) Western blots were used to detect expression of WC-2 in the indicated samples for Figure 3B (l: long exposure). (h) Figure with the area highlighted was used to develop the Figure 3B for WC-2 (l: long exposure). (i) Ponceau S staining was used to detect loading control of the indicated samples for Figure 3B. (j) Figure with the area highlighted was used to as LC for WC-1 in Figure 3B. (k) Figure with the area highlighted was used as LC for WC-2 in Figure 3B . [file elife-79765-fig3-data1.zip]

Archive with 25 entries (24 files):
- 79765Figure3B/
- 79765Figure3B/Figure_3-source_data_1g.jpg
- __MACOSX/79765Figure3B/._Figure_3-source_data_1g.jpg
- 79765Figure3B/Figure_3-source_data_1f.jpg
- __MACOSX/79765Figure3B/._Figure_3-source_data_1f.jpg
- 79765Figure3B/Figure_3-source_data_1d.jpg
- __MACOSX/79765Figure3B/._Figure_3-source_data_1d.jpg
- 79765Figure3B/Figure_3-source_data_1e.jpg
- __MACOSX/79765Figure3B/._Figure_3-source_data_1e.jpg
- 79765Figure3B/Figure_3-source_data_1a.jpg
- __MACOSX/79765Figure3B/._Figure_3-source_data_1a.jpg
- 79765Figure3B/.DS_Store
- __MACOSX/79765Figure3B/._.DS_Store
- 79765Figure3B/Figure_3-source_data_1b.jpg
- __MACOSX/79765Figure3B/._Figure_3-source_data_1b.jpg
- 79765Figure3B/Figure_3-source_data_1c.jpg
- __MACOSX/79765Figure3B/._Figure_3-source_data_1c.jpg
- 79765Figure3B/Figure_3-source_data_1h.jpg
- __MACOSX/79765Figure3B/._Figure_3-source_data_1h.jpg
- 79765Figure3B/Figure_3-source_data_1i.jpg
- __MACOSX/79765Figure3B/._Figure_3-source_data_1i.jpg
- 79765Figure3B/Figure_3-source_data_1k.jpg
- __MACOSX/79765Figure3B/._Figure_3-source_data_1k.jpg
- 79765Figure3B/Figure_3-source_data_1j.jpg
- __MACOSX/79765Figure3B/._Figure_3-source_data_1j.jpg
