# Supplementary material for: Adaptation to glucose starvation is associated with molecular reorganization of the circadian clock in Neurospora crassa
Source: eLife. 2023 Jan 10;12:e79765. doi: 10.7554/eLife.79765 (PMC9831608; doi:10.7554/eLife.79765)
Supplement: Figure 3—source data 2. — (a) Western blots were used to detect expression of FRQ in the indicated samples for Figure 3C. (b) Figure with the area highlighted was used to develop the Figure 3C for FRQ. (c) Western blots were used to detect expression of WC-1 in the indicated samples for Figure 3C. (d) Figure with the area highlighted was used to develop the Figure 3C for WC-1. (e) Western blots were used to detect expression of WC-2 in the indicated samples for Figure 3C. (f) Figure with the area highlighted was used to develop the Figure 3C for WC-2. (g) Ponceau S staining was used to detect loading control of WC-1 for Figure 3C. (h) Figure with the area highlighted was used to develop the Figure 3C for LC for WC-1. (i) Ponceau S staining was used to detect loading control of FRQ and WC-2 for Figure 3C. (j) Figure with the area highlighted was used as LC for FRQ and WC-2 for Figure 3C. [file elife-79765-fig3-data2.zip]

Archive with 23 entries (22 files):
- 79765Figure3C/
- 79765Figure3C/Figure_3-source_data_2j.jpg
- __MACOSX/79765Figure3C/._Figure_3-source_data_2j.jpg
- 79765Figure3C/Figure_3-source_data_2h.jpg
- __MACOSX/79765Figure3C/._Figure_3-source_data_2h.jpg
- 79765Figure3C/Figure_3-source_data_2i.jpg
- __MACOSX/79765Figure3C/._Figure_3-source_data_2i.jpg
- 79765Figure3C/.DS_Store
- __MACOSX/79765Figure3C/._.DS_Store
- 79765Figure3C/Figure_3-source_data_2b.jpg
- __MACOSX/79765Figure3C/._Figure_3-source_data_2b.jpg
- 79765Figure3C/Figure_3-source_data_2c.JPG
- __MACOSX/79765Figure3C/._Figure_3-source_data_2c.JPG
- 79765Figure3C/Figure_3-source_data_2a.jpg
- __MACOSX/79765Figure3C/._Figure_3-source_data_2a.jpg
- 79765Figure3C/Figure_3-source_data_2d.JPG
- __MACOSX/79765Figure3C/._Figure_3-source_data_2d.JPG
- 79765Figure3C/Figure_3-source_data_2e.jpg
- __MACOSX/79765Figure3C/._Figure_3-source_data_2e.jpg
- 79765Figure3C/Figure_3-source_data_2g.jpg
- __MACOSX/79765Figure3C/._Figure_3-source_data_2g.jpg
- 79765Figure3C/Figure_3-source_data_2f.jpg
- __MACOSX/79765Figure3C/._Figure_3-source_data_2f.jpg
