# Supplementary material for: Adaptation to glucose starvation is associated with molecular reorganization of the circadian clock in Neurospora crassa
Source: eLife. 2023 Jan 10;12:e79765. doi: 10.7554/eLife.79765 (PMC9831608; doi:10.7554/eLife.79765)
Supplement: Figure 3—source data 3. — (a) Western blots were used to detect expression of FRQ in the indicated samples for Figure 3D (s: short exposure). (b) Figure with the area highlighted was used to develop the Figure 3D for FRQ (s: short exposure). (c) Western blots were used to detect expression of FRQ in the indicated samples for Figure 3D (l: long exposure). (d) Figure with the area highlighted was used to develop the Figure 3D for FRQ (l: long exposure). (e) Western blots were used to detect expression of WC-1 in the indicated samples for Figure 3D. (f) Figure with the area highlighted was used to develop the Figure 3D for WC-1. (g) Western blots were used to detect expression of WC-2 in the indicated samples for Figure 3D. (h) Figure with the area highlighted was used to develop the Figure 3D for WC-2. (i) Ponceau S staining was used to detect loading control of the indicated samples for Figure 3D. (j) Figure with the area highlighted was used as LC for FRQ in Figure 3D. (k) Figure with the area highlighted was used as LC for WC-1 and for WC-2 in Figure 3D . [file elife-79765-fig3-data3.zip]

Archive with 23 entries (22 files):
- 79765Figure3D/
- 79765Figure3D/Figure_3-source_data_3i.JPG
- __MACOSX/79765Figure3D/._Figure_3-source_data_3i.JPG
- 79765Figure3D/Figure_3-source_data_3h.jpg
- __MACOSX/79765Figure3D/._Figure_3-source_data_3h.jpg
- 79765Figure3D/Figure_3-source_data_3j.jpg
- __MACOSX/79765Figure3D/._Figure_3-source_data_3j.jpg
- 79765Figure3D/Figure_3-source_data_3k.jpg
- __MACOSX/79765Figure3D/._Figure_3-source_data_3k.jpg
- 79765Figure3D/Figure_3-source_data_3f.jpg
- __MACOSX/79765Figure3D/._Figure_3-source_data_3f.jpg
- 79765Figure3D/Figure_3-source_data_3g.jpg
- __MACOSX/79765Figure3D/._Figure_3-source_data_3g.jpg
- 79765Figure3D/Figure_3-source_data_3e.jpg
- __MACOSX/79765Figure3D/._Figure_3-source_data_3e.jpg
- 79765Figure3D/Figure_3-source_data_3d.jpg
- __MACOSX/79765Figure3D/._Figure_3-source_data_3d.jpg
- 79765Figure3D/Figure_3-source_data_3a.jpg
- __MACOSX/79765Figure3D/._Figure_3-source_data_3a.jpg
- 79765Figure3D/Figure_3-source_data_3c.jpg
- __MACOSX/79765Figure3D/._Figure_3-source_data_3c.jpg
- 79765Figure3D/Figure_3-source_data_3b.jpg
- __MACOSX/79765Figure3D/._Figure_3-source_data_3b.jpg
