# Supplementary material for: Adaptation to glucose starvation is associated with molecular reorganization of the circadian clock in Neurospora crassa
Source: eLife. 2023 Jan 10;12:e79765. doi: 10.7554/eLife.79765 (PMC9831608; doi:10.7554/eLife.79765)
Supplement: Figure 3—source data 5. — (a) Western blots were used to detect expression of FRQ in the indicated samples for Figure 3G. (b) Figure with the area highlighted was used to develop the Figure 3G for FRQ. (c) Western blots were used to detect expression of WC-1 in the indicated samples for Figure 3G. (d) Figure with the area highlighted was used to develop the Figure 3G for WC-1. (e) Western blots were used to detect expression of WC-2 in the indicated samples for Figure 3G. (f) Figure with the area highlighted was used to develop the Figure 3G for WC-2. (g) Ponceau S staining was used to detect loading control of the indicated samples for Figure 3G for FRQ. (h) Figure with the area highlighted was used as LCfor FRQ in Figure 3G. (i) Figure with the area highlighted was used as LC for WC-1 develop the Figure 3G for LC for WC-1. (j) Figure with the area highlighted was used to develop the Figure 3G for LC for WC-2. [file elife-79765-fig3-data5.zip]

Archive with 21 entries (20 files):
- 79765Figure3G/
- 79765Figure3G/Figure_3-source_data_5j.jpg
- __MACOSX/79765Figure3G/._Figure_3-source_data_5j.jpg
- 79765Figure3G/Figure_3-source_data_5i.jpg
- __MACOSX/79765Figure3G/._Figure_3-source_data_5i.jpg
- 79765Figure3G/Figure_3-source_data_5h.jpg
- __MACOSX/79765Figure3G/._Figure_3-source_data_5h.jpg
- 79765Figure3G/Figure_3-source_data_5e.jpg
- __MACOSX/79765Figure3G/._Figure_3-source_data_5e.jpg
- 79765Figure3G/Figure_3-source_data_5d.jpg
- __MACOSX/79765Figure3G/._Figure_3-source_data_5d.jpg
- 79765Figure3G/Figure_3-source_data_5f.jpg
- __MACOSX/79765Figure3G/._Figure_3-source_data_5f.jpg
- 79765Figure3G/Figure_3-source_data_5g.jpg
- __MACOSX/79765Figure3G/._Figure_3-source_data_5g.jpg
- 79765Figure3G/Figure_3-source_data_5c.jpg
- __MACOSX/79765Figure3G/._Figure_3-source_data_5c.jpg
- 79765Figure3G/Figure_3-source_data_5b.jpg
- __MACOSX/79765Figure3G/._Figure_3-source_data_5b.jpg
- 79765Figure3G/Figure_3-source_data_5a.jpg
- __MACOSX/79765Figure3G/._Figure_3-source_data_5a.jpg
