# Supplementary material for: Adaptation to glucose starvation is associated with molecular reorganization of the circadian clock in Neurospora crassa
Source: eLife. 2023 Jan 10;12:e79765. doi: 10.7554/eLife.79765 (PMC9831608; doi:10.7554/eLife.79765)
Supplement: Source data 1. [file elife-79765-data1.zip]

Archive with 48 entries (48 files):
- Source data_raw/Figure 1 - Figure supplement 1 - Source data 1.jpg
- Source data_raw/Figure 1 - Figure supplement 1 - Source data 2.JPG
- Source data_raw/Figure 1 - Figure supplement 1 - Source data 3.jpg
- Source data_raw/Figure 1 - Figure supplement 1 - Source data 4.JPG
- Source data_raw/Figure 1 - Figure supplement 1 - Source data 5.jpg
- Source data_raw/Figure 1 - Source data 1.jpg
- Source data_raw/Figure 1 - Source data 10.jpg
- Source data_raw/Figure 1 - Source data 11.jpg
- Source data_raw/Figure 1 - Source data 12.jpg
- Source data_raw/Figure 1 - Source data 13.jpg
- Source data_raw/Figure 1 - Source data 2.jpg
- Source data_raw/Figure 1 - Source data 3.jpg
- Source data_raw/Figure 1 - Source data 4.jpg
- Source data_raw/Figure 1 - Source data 5.jpg
- Source data_raw/Figure 1 - Source data 6.JPG
- Source data_raw/Figure 1 - Source data 7.jpg
- Source data_raw/Figure 1 - Source data 8.jpg
- Source data_raw/Figure 1 - Source data 9.jpg
- Source data_raw/Figure 2 - Source data 1.jpg
- Source data_raw/Figure 2 - Source data 2.jpg
- Source data_raw/Figure 2 - Source data 3.jpg
- Source data_raw/Figure 2 - Source data 4.jpg
- Source data_raw/Figure 2 - Source data 5.jpg
- Source data_raw/Figure 2 - Source data 6.jpg
- Source data_raw/Figure 2 - Source data 7.jpg
- Source data_raw/Figure 3 - Source data 1.jpg
- Source data_raw/Figure 3 - Source data 10.jpg
- Source data_raw/Figure 3 - Source data 11.jpg
- Source data_raw/Figure 3 - Source data 12.jpg
- Source data_raw/Figure 3 - Source data 13.jpg
- Source data_raw/Figure 3 - Source data 14.jpg
- Source data_raw/Figure 3 - Source data 15.JPG
- Source data_raw/Figure 3 - Source data 16.jpg
- Source data_raw/Figure 3 - Source data 17.jpg
- Source data_raw/Figure 3 - Source data 18.jpg
- Source data_raw/Figure 3 - Source data 19.jpg
- Source data_raw/Figure 3 - Source data 2.jpg
- Source data_raw/Figure 3 - Source data 20.jpg
- Source data_raw/Figure 3 - Source data 21.jpg
- Source data_raw/Figure 3 - Source data 22.jpg
- Source data_raw/Figure 3 - Source data 23.jpg
- Source data_raw/Figure 3 - Source data 3.jpg
- Source data_raw/Figure 3 - Source data 4.jpg
- Source data_raw/Figure 3 - Source data 5.jpg
- Source data_raw/Figure 3 - Source data 6.jpg
- Source data_raw/Figure 3 - Source data 7.JPG
- Source data_raw/Figure 3 - Source data 8.jpg
- Source data_raw/Figure 3 - Source data 9.jpg
