# Supplementary material for: Adaptation to glucose starvation is associated with molecular reorganization of the circadian clock in Neurospora crassa
Source: eLife. 2023 Jan 10;12:e79765. doi: 10.7554/eLife.79765 (PMC9831608; doi:10.7554/eLife.79765)
Supplement: Source data 2. [file elife-79765-data2.zip]

Archive with 52 entries (52 files):
- Source data_labeled/Figure 1 - Figure supplement 1 - Source data 1_labeled.jpg
- Source data_labeled/Figure 1 - Figure supplement 1 - Source data 2_labeled.JPG
- Source data_labeled/Figure 1 - Figure supplement 1 - Source data 3_labeled.jpg
- Source data_labeled/Figure 1 - Figure supplement 1 - Source data 4_labeled.jpg
- Source data_labeled/Figure 1 - Figure supplement 1 - Source data 5_labeled.jpg
- Source data_labeled/Figure 1 - Source data 1_labeled.jpg
- Source data_labeled/Figure 1 - Source data 10_labeled.jpg
- Source data_labeled/Figure 1 - Source data 11_labeled.jpg
- Source data_labeled/Figure 1 - Source data 12_labeled.jpg
- Source data_labeled/Figure 1 - Source data 13_labeled.jpg
- Source data_labeled/Figure 1 - Source data 2_labeled.jpg
- Source data_labeled/Figure 1 - Source data 3_labeled.jpg
- Source data_labeled/Figure 1 - Source data 4_labeled.jpg
- Source data_labeled/Figure 1 - Source data 5_labeled.jpg
- Source data_labeled/Figure 1 - Source data 6_labeled.JPG
- Source data_labeled/Figure 1 - Source data 7_labeled.jpg
- Source data_labeled/Figure 1 - Source data 8_labeled.jpg
- Source data_labeled/Figure 1 - Source data 9_labeled.jpg
- Source data_labeled/Figure 2 - Source data 1_labeled.jpg
- Source data_labeled/Figure 2 - Source data 2_labeled.jpg
- Source data_labeled/Figure 2 - Source data 3_labeled.jpg
- Source data_labeled/Figure 2 - Source data 4_labeled.jpg
- Source data_labeled/Figure 2 - Source data 5_labeled.jpg
- Source data_labeled/Figure 2 - Source data 6_labeled.jpg
- Source data_labeled/Figure 2 - Source data 7_labeled.jpg
- Source data_labeled/Figure 3 - Source data 1_labeled.jpg
- Source data_labeled/Figure 3 - Source data 10_labeled.jpg
- Source data_labeled/Figure 3 - Source data 11_labeled.jpg
- Source data_labeled/Figure 3 - Source data 12_labeled.jpg
- Source data_labeled/Figure 3 - Source data 13_labeled.jpg
- Source data_labeled/Figure 3 - Source data 14_labeled.jpg
- Source data_labeled/Figure 3 - Source data 15_labeled.jpg
- Source data_labeled/Figure 3 - Source data 16_labeled.jpg
- Source data_labeled/Figure 3 - Source data 17_labeled.jpg
- Source data_labeled/Figure 3 - Source data 18_labeled.jpg
- Source data_labeled/Figure 3 - Source data 19_labeled.jpg
- Source data_labeled/Figure 3 - Source data 2_labeled.jpg
- Source data_labeled/Figure 3 - Source data 20_labeled.jpg
- Source data_labeled/Figure 3 - Source data 21_labeled.jpg
- Source data_labeled/Figure 3 - Source data 22_labeled.jpg
- Source data_labeled/Figure 3 - Source data 23_labeled.jpg
- Source data_labeled/Figure 3 - Source data 24_labeled.jpg
- Source data_labeled/Figure 3 - Source data 25_labeled.jpg
- Source data_labeled/Figure 3 - Source data 26_labeled.jpg
- Source data_labeled/Figure 3 - Source data 27_labeled.jpg
- Source data_labeled/Figure 3 - Source data 3_labeled.jpg
- Source data_labeled/Figure 3 - Source data 4_labeled.jpg
- Source data_labeled/Figure 3 - Source data 5_labeled.jpg
- Source data_labeled/Figure 3 - Source data 6_labeled.jpg
- Source data_labeled/Figure 3 - Source data 7_labeled.jpg
- Source data_labeled/Figure 3 - Source data 8_labeled.JPG
- Source data_labeled/Figure 3 - Source data 9_labeled.jpg
